# Supplementary material for: Identification and characterization of ecdysis-related neuropeptides in the lone star tick Amblyomma americanum
Source: Front Endocrinol (Lausanne). 2023 Aug 25;14:1256618. doi: 10.3389/fendo.2023.1256618 (PMC10490126; doi:10.3389/fendo.2023.1256618)
Supplement: Supplementary file 1 [file DataSheet_1.xlsx]

## Sheet: Table S1
Table S1. Gene annotation and identification of ERNs genes
Acc.	Species	Annotation	Length	Domain	Pfam
PRD26280.1	Trichonephila clavipes	Eclosion hormone	81	Eclosion hormone	pfam04736
GFT40450.1	Nephila pilipes	Eclosion hormone	75	Eclosion hormone	pfam04736
GFY49249.1	Trichonephila inaurata madagascariensis	Eclosion hormone	75	Eclosion hormone	pfam04736
KAF8791136.1	Argiope bruennichi	Eclosion hormone like protein	73	Eclosion hormone	pfam04736
KAF8787242.1	Argiope bruennichi	Eclosion hormone like protein	80	Eclosion hormone	pfam04736
KAF8787241.1	Argiope bruennichi	Eclosion hormone like protein	77	Eclosion hormone	pfam04736
GIX95279.1	Caerostris darwini	Eclosion hormone	146	Eclosion hormone	pfam04736
GIX95280.1	Caerostris darwini	Eclosion hormone	179	Eclosion hormone	pfam04736
GFX37436.1	Trichonephila clavipes	Eclosion hormone	113	Eclosion hormone	pfam04736
GFT17287.1	Nephila pilipes	Eclosion hormone	177	Eclosion hormone	pfam04736
ACC99595.1	Dermacentor variabilis	Eclosion hormone, partial	66	Eclosion hormone	pfam04736
UKD60458.1	Rhipicephalus microplus	Eclosion hormone protein, partial	84	Eclosion hormone	pfam04736
XP_049268436.1	Rhipicephalus sanguineus	Eclosion hormone-like	84	Eclosion hormone	pfam04736
EEC02578.1	Ixodes scapularis	Conserved hypothetical protein	88	Eclosion hormone	pfam04736
KAH7955145.1	Dermacentor silvarum	Eclosion hormone	84	Eclosion hormone	pfam04736
Cluster-28115.50374	Amblyomma americanum	Eclosion hormone	79	Eclosion hormone	pfam04736
GIY22248.1	Caerostris extrusa	Corazonin	106	Pro-corazonin	pfam17308
GFR09092.1	Trichonephila clavata	uncharacterized protein TNCT_28551	103	Pro-corazonin	pfam17308
GFU22840.1	Nephila pilipes	uncharacterized protein NPIL_341191	111	Pro-corazonin	pfam17308
GFW31623.1	Trichonephila clavipes	uncharacterized protein TNCV_4682961	92	Pro-corazonin	pfam17308
GFW31617.1	Trichonephila clavipes	uncharacterized protein TNCV_4682901	93	Pro-corazonin	pfam17308
GFY56525.1	Trichonephila inaurata madagascariensis	uncharacterized protein TNIN_436751	106	Pro-corazonin	pfam17308
GFY56524.1	Trichonephila inaurata madagascariensis	uncharacterized protein TNIN_436741	82	Pro-corazonin	pfam17308
QYF10822.1	Rhipicephalus microplus	Corazonin	88	Pro-corazonin	pfam17308
XP_029827222.1	Ixodes scapularis	uncharacterized protein LOC8043229 isoform X2	91	Pro-corazonin	pfam17308
XP_029827221.1	Ixodes scapularis	uncharacterized protein LOC8043229 isoform X1	97	Pro-corazonin	pfam17308
XP_037282290.1	Rhipicephalus microplus	pro-corazonin-like	88	Pro-corazonin	pfam17308
Cluster-28115.35848	Amblyomma americanum	Corazonin	113	Pro-corazonin	pfam17308
GFQ74915.1	Trichonephila clavata	Bursicon	172	NA	NA
EEC06685.1	Ixodes scapularis	Bursicon, putative	134	NA	NA
GBN18123.1	Araneus ventricosus	Bursicon	172	NA	NA
GBN92047.1	Araneus ventricosus	Bursicon	172	NA	NA
GFS67698.1	Nephila pilipes	Bursicon	172	NA	NA
GFX22310.1	Trichonephila clavipes	Bursicon	172	NA	NA
GFY54973.1	Trichonephila inaurata madagascariensis	Bursicon	172	NA	NA
GIY01130.1	Caerostris darwini	Bursicon	171	NA	NA
PRD27627.1	Trichonephila clavipes	Bursicon	172	NA	NA
QYF10812.1	Rhipicephalus microplus	Bursicon A	151	NA	NA
XP_021000643.1	Parasteatoda tepidariorum	Bursicon	171	NA	NA
XP_037508467.1	Rhipicephalus sanguineus	Bursicon	152	NA	NA
XP_037561683.1	Dermacentor silvarum	Bursicon	150	NA	NA
Cluster-28115.23124	Amblyomma americanum	Bursicon	169	NA	NA
GFQ74913.1	Trichonephila clavata	Partner of bursicon	148	NA	NA
GBN18121.1	Araneus ventricosus	Partner of bursicon	148	NA	NA
GFS67696.1	Nephila pilipes	Partner of bursicon	197	NA	NA
GFY54974.1	Trichonephila inaurata madagascariensis	Partner of bursicon	148	NA	NA
GIX96770.1	Caerostris extrusa	Partner of bursicon	148	NA	NA
GIY01132.1	Caerostris darwini	Partner of bursicon	152	NA	NA
KAF8794517.1	Argiope bruennichi	Partner of bursicon like protein	148	NA	NA
XP_042150238.1	Ixodes scapularis	Partner of bursicon	133	NA	NA
XP_042898855.1	Parasteatoda tepidariorum	Partner of bursicon	145	NA	NA
XP_049269146.1	Rhipicephalus sanguineus	partner of bursicon isoform X1	154	NA	NA
Cluster-28115.82591	Amblyomma americanum	Partner of bursicon	187	NA	NA

## Sheet: Table S2
Table S2. Gene accession of ERNs genes
Acc.	Species	Annotation	Length (bp)	Domain	Pfam
EU567122.1	Dermacentor variabilis	Eclosion hormone, partial	224	Eclosion hormone	pfam04736
XM_049412479.1	Rhipicephalus sanguineus	Eclosion hormone-like	284	Eclosion hormone	pfam04736
ISCW001941-RA	Ixodes scapularis	Conserved hypothetical protein	267	Eclosion hormone	pfam04736
Cluster-28115.50374	Amblyomma americanum	Eclosion hormone	240	Eclosion hormone	pfam04736
XM_037713387.2	Dermacentor silvarum	pro-corazonin-like	525	Pro-corazonin	pfam17308
XM_029971361.3	Ixodes scapularis	LOC8043229	528	Pro-corazonin	pfam17308
XM_049412084.1	Rhipicephalus sanguineus	pro-corazonin	470	Pro-corazonin	pfam17308
Cluster-28115.35848	Amblyomma americanum	Corazonin	342	Pro-corazonin	pfam17308
ISCW004617-PA	Ixodes scapularis	Bursicon, putative	405	NA	NA
XM_037652539.2	Rhipicephalus sanguineus	Bursicon	588	NA	NA
EU574002.1	Dermacentor variabilis	Bursicon	223	NA	NA
Cluster-28115.23124	Amblyomma americanum	Bursicon	510	NA	NA
XM_042294304.1	Ixodes scapularis	Partner of bursicon	402	NA	NA
EU616824.1	Dermacentor variabilis	Partner of bursicon	515	NA	NA
XM_049413189.1	Rhipicephalus sanguineus	partner of bursicon isoform X1	1447	NA	NA
Cluster-28115.82591	Amblyomma americanum	Partner of bursicon	187	NA	NA

## Sheet: Table S3
Table S3. qRT-PCR primers
Name	Sequence (5’-3’)
EH-1-F	GCAAGATCATGTACGGCGAG
EH-1-R	CATGATGGTGTCGGCAATGT
Corazonin-1-F	CCTTTCGAAGTTTGCTCCGA
Corazonin-1-R	TTCATCAGTGTGGTCCAGGG
Bursα-1-F	ATGTGCTGTCAGGAGATGGG
Bursα-1-R	TGATGAGCTTGCGGAACTTG
Bursβ-1-F	CGCGAGACTTACATGAACCG
Bursβ-1-R	ATGGTCATACTTCCGTCGGC
Defensin-1-F	TGTGCTTGTCCTCGTTGTTG
Defensin-1-R	GCACCCAAAACCGATGTCAA
VAC-F	CCCTGAGGCTTTTTGTTGAG
VAC-R	CCTGGGCAATGCTTGTGT
dspburs-F	TAATACGACTCACTATAGGGGGCAAACCTCAGGAGTCTTT
dspburs-R	TAATACGACTCACTATAGGGAGTCCTGCAGCTGTATCTCG
dsBurs-F	TAATACGACTCACTATAGGGGTGATGGGTCCCGAAGAGAG
dsBurs-R	TAATACGACTCACTATAGGGTCAGAGGCCGACGAACTC

## Sheet: Table S4
Table S4. Protein properties of ERNs
Acc.	Annotation	PI	MW	SP(Sec/SPI)	OTHER	Subcellular localization
Cluster-28115.50374	Eclosion hormone	9.15	9199.8	0.0053	0.9947	extr: 19, mito: 6, cyto: 4, nucl: 3
Cluster-28115.35848	Corazonin	8	12771.8	0.0818	0.9182	plas: 12, extr: 9, cyto: 6, mito: 3, nucl: 2
Cluster-28115.23124	Bursicon	8.93	18341.6	0.0895	0.9105	extr: 20, mito: 6, plas: 4, cyto: 1, golg: 1
Cluster-28115.82591	Partner of bursicon	8.19	20599.5	0.0022	0.9978	extr: 9, cyto_mito: 9, mito: 8.5, cyto_nucl: 8, cyto: 7.5, cyto_pero: 6, nucl: 5.5

## Sheet: Table S5
	Table S5. Gene information in the generated interactive network
Genes	Genes-id	Swissprot Score	Swissprot Description	Gene_name
Cluster-28115.49755	Cluster-28115.82591	262	Partner of bursicon	Pburs
Cluster-28115.49702	Cluster-28115.41990	730	Homeobox protein prospero	pros
Cluster-35855.0	Cluster-28115.73963	201	Pro-neuregulin-2, membrane-bound isoform	NRG2
Cluster-28115.45734	Cluster-28115.46672	221	Ion transport peptide-like	C_46672
Cluster-28115.30676	Cluster-28115.39111	299	Leucine-rich repeat-containing protein let-4	C_39111
Cluster-28115.92136	Cluster-28115.32368	127	Allatostatin C	EAG_07220
Cluster-28115.53788	Cluster-28115.93732	1181	Tyrosine 3-monooxygenase	th
Cluster-28115.62940	Cluster-28115.33613	236	Epidermal growth factor receptor	Egfr
Cluster-28115.49518	Cluster-28115.32601	1379	Aromatic-L-amino-acid decarboxylase	Ddc
Cluster-28115.37763	Cluster-28115.24354	1091	Leucine-rich repeat-containing G-protein coupled receptor 5	LGR5
Cluster-28115.97715	Cluster-28115.5658	698	Neuropeptide F receptor	NPFR
Cluster-28115.47607	Cluster-28115.52650	384	Bromodomain adjacent to zinc finger domain protein 2B	BAZ2B
Cluster-28115.52523	Cluster-28115.40090	232	Thyrostimulin beta-5 subunit	C_40090
Cluster-28115.50768	Cluster-28115.50772	142	Splicing factor, suppressor of white-apricot homolog	Sfswap
Cluster-28115.48670	Cluster-28115.99560	203	Probable insulin-like peptide 7	Ilp7
Cluster-28115.71672	Cluster-28115.27622	1786	Protein still life, isoform SIF type 1	sif
Cluster-28115.91523	Cluster-28115.23124	409	Bursicon	Burs
Cluster-28115.50305	Cluster-28115.70054	171	Ion transport peptide	C_70054
Cluster-28115.52255	Cluster-28115.50059	4183	Epidermal growth factor receptor	Egfr
Cluster-28115.11477
Cluster-28115.81215
Cluster-28115.79514
Cluster-28115.41664
Cluster-28115.93949
Cluster-28115.55292
Cluster-28115.33114
Cluster-28115.51202
Cluster-28115.54235
Cluster-28115.54248
Cluster-28115.45183
Cluster-28115.81284
Cluster-28115.36109
Cluster-28115.10884
Cluster-28115.52184
Cluster-28115.86734
Cluster-28115.47197
Cluster-28115.63809
Cluster-28115.28484
Cluster-28115.54437
Cluster-28115.51625
Cluster-28115.65162
Cluster-28115.54872
Cluster-28115.55118
Cluster-28115.66579
Cluster-28115.61581
Cluster-28115.51848
Cluster-28115.74421
Cluster-28115.104642
Cluster-28115.48504
Cluster-28115.46324
Cluster-28115.53925
Cluster-28115.48419
Cluster-28115.41221
